# Supplementary material for: Single‐cell sequencing reveals potential novel insights into appendage‐patterning and joint‐development in a spider
Source: Dev Dyn. 2025 Aug 7;255(7):671–97. doi: 10.1002/dvdy.70069 (PMC13353597; doi:10.1002/dvdy.70069)
Supplement: Supplementary file 1 — Appendix S1: C3‐markers, identifiers, and primers. [file DVDY-255-671-s003.xlsx]

## Sheet: Sheet1
p_val	avg_log2FC	pct.1	pct.2	p_val_adj	cluster	gene-identifier	description							Forward Primer			Backward Primer_T7promotor
0	1.61781	0.695	0.139	0	3	LOC107455696	dysfusion (dysf)							GATGAATGTGTCCCGCAACG			gggTAATACGACTCACTATAGTCCTCCGTATCAGTAGGCGT
2.54988e-295	1.45114	0.833	0.361	4.82463e-291	3	LOC107447159	disconnected (disco); syn. basonuclein							Medina et al. (2024)			Medina-Jiménez et al. (2024)
1.85479e-139	0.850971	0.7	0.343	3.50945e-135	3	LOC107450335	disconnected-2 (disco2); syn. basonuclein							GGACGATGTGAACGAGCCAT			gggTAATACGACTCACTATAGGGTGGTGCGTGTGATACTGA
5.03362e-131	0.834986	0.434	0.149	9.5241e-127	3	LOC107444970	odd-skipped-related-3 (odd-r3)							Heingård et al. (2019)			Heingård et al. (2019)
5.36427e-68	0.637176	0.428	0.211	1.01497e-63	3	LOC107439507	spätzle3.1 (spz3.1)							AGTGCAATACCGGGCTAACG			gggTAATACGACTCACTATAGTGAATTCGTATGCATCAACAGTTTC
6.24311e-57	0.332573	0.234	0.083	1.18126e-52	3	LOC107438993	sine oculis-binding protein-1 (sobp1)							TGAACCTCACCCACTTTGCT			gggTAATACGACTCACTATAGGGGGAGGCTTGAATAGGGGA
6.65178e-57	0.453151	0.516	0.293	1.25858e-52	3	LOC107450100	Distal-less (Dll)							CTTCAAAAGCCGTCACCACG			gggTAATACGACTCACTATAGggCTGACGGTAGCATTCGGCAT
3.03344e-55	0.375274	0.279	0.112	5.73957e-51	3	LOC107436533	Krüppel-like factor-like (Klf-like)							CCCCAGGAGCACCAAATGAA			gggTAATACGACTCACTATAGGGACGGTCACCAGTGTGTTT
3.12895e-47	0.497746	0.675	0.492	5.92029e-43	3	LOC107449746	seven-up-1 (svp1)							TTCCGGGAACTCTGCAGTTG			gggTAATACGACTCACTATAGATCTGGTTGGTTGGTTGGGA
4.8167e-43	0.554696	0.758	0.603	9.11369e-39	3	LOC107438411	klingon-like (klg-like)							TGTGAAGTGGACGATTTGGGT			gggTAATACGACTCACTATAGTGGCCATCAGTTTTCATGTGG
4.48023e-39	0.373156	0.377	0.208	8.47703e-35	3	LOC107437091	Tox-like1							TCAACACCACAACATGGGCA			gggTAATACGACTCACTATAGCAGCTATTCTGGAGTGGCGA
5.10048e-28	0.254576	0.299	0.165	9.65062e-24	3	LOC107457482	LotoA2							TCAACTGGAACTCGAGAGAACG			gggTAATACGACTCACTATAGATTGGAGTCTAAACGCAAAGCAT
1.57027e-24	0.292074	0.77	0.655	2.97111e-20	3	LOC107444120	Deformed-B (Dfd-B)							GTCAGCGCTCAGTTAAACGAC			gggTAATACGACTCACTATAGGCAACATTGGTGGTTGCGAT
2.00984e-24	0.679377	0.544	0.439	3.80281e-20	3	LOC107449167	Tmtc-like							TCTTGCCAAGCACTCCAGTC			gggTAATACGACTCACTATAGggGACCTGTGATGCCCATTCGT
5.12969e-24	0.267578	0.704	0.565	9.70588e-20	3	LOC107454516	uncharacterized LOC107454516 (unc4516)							ATGTAGCAGGCTTCTTTGCGA			gggTAATACGACTCACTATAGggAAAGTCCAGACATGGCCGC
3.09684e-21	0.250786	0.306	0.188	5.85954e-17	3	LOC107448374	aristaless (al)							n.a.
4.38856e-20	0.455026	0.451	0.339	8.3036e-16	3	LOC107450980	optomotor-blind (omb); aug3.g3745.t1							n.a.
1.94358e-18	0.276241	0.124	0.056	3.67744e-14	3	LOC107438595	uncharacterized LOC107438595 (unc8595)							CGATGGCGTCCATCCAGATT			gggTAATACGACTCACTATAGGGTTTATTGTTCGGGCACGG
7.00571e-15	0.256543	0.239	0.15	1.32555e-10	3	LOC107455153	trachealess-1 (trh1)							n.a.
2.51083e-11	0.386343	0.161	0.098	4.75075e-07	3	LOC107451627	clawless-2 (cll2)							n.a.
C3 paralogs		gene-identifier		Forward Primer			Backward Primer_T7promotor
Pt-odd-r1		LOC107451631		AATATCCTGGCCCAGAGGAGA			gggTAATACGACTCACTATAGCCTCATTCATGAGTGTGTGGG
Pt-odd-r2		LOC107441358		ACACACCTCCAATTACCTTGGG			gggTAATACGACTCACTATAGAGGAGATGTAGGAGCGCCAT
Pt-spz3.2		LOC107445238		GCTGAGATAAGCAGAGGCATTC			gggTAATACGACTCACTATAGggCTTTGCAGTCATCGTCTGGAT
Pt-sobp2		LOC107440400		CTCGACAAACTGGATGCAAGG			gggTAATACGACTCACTATAGggTGAATGAGCAGCAGGTGGATT
Pt-svp2		LOC107457543		CAGTTCGGACAAAAACGGCG			gggTAATACGACTCACTATAGATTCCTCCAGGGCACATTGG
Pt-Tox-like2		LOC107452080		TCCAAGTTTCGGGGACGAAG			gggTAATACGACTCACTATAGggTTGCATATGCCAGACCTGCT
Pt-Tmtc-like2		LOC107438659		xxx pending PCR/Wish			gggTAATACGACTCACTATAGggGCACTGTACTGACAACGCTTA
Pt-unc4516.2		LOC107451797		GCGGATGCAGAAGAACTTGAAA			gggTAATACGACTCACTATAGggATGTCCTTTTTCGCCGATTCT
Additional Parasteatoda genes		gene-identifier		Forward Primer			Backward Primer_T7promotor
Pt-dac2		LOC107452541		ACACGTCACCGGACTTTCTC			gggTAATACGACTCACTATAGTCGTGACATCCCCTCTGGAT
Phalangium genes		gene-identifier		Forward Primer			Backward Primer_T7promotor
Po-dysf		comp175550_c0_seq3		TGGTGGGTTACTTTTCCGCA			gggATTTAGGTGACACTATAGGTCCATGTTGGTGTTGGTGC
Po-disco		comp179914_c0_seq1		ACGATGATAGTGGACACGCC			gggTAATACGACTCACTATAGggAGATTCATGCCTTCCTCGGC
Po-odd		comp174281_c1_seq1		AAGTCAATGGTGCCGGTAGT			gggTAATACGACTCACTATAGATCGTACGGGTAACCATCGTG
Po-spz3		comp180475_c0_seq9; comp124431_c0_seq1		ACCCCAAGTTCCTCACAGTTG			gggTAATACGACTCACTATAGAACCACGCGTAATTAGTGTAGAA
Po-sobp		comp189165_c1_seq4		GAGACCGGTGATGAGTTCGT			gggTAATACGACTGCACTATAGCGGTGATCTTATTGGTGGCCT
Po-Klf-like		comp184563_c1_seq5		TAAGAACGCATACGGGCGAA			gggTAATACGACTCACTATAGggGAATGTTTGAAAGTACGGGGCA
Po-svp		comp83597_c0_seq1; comp43632_c0_seq1		ACAAAAGCAGCGGCAAACAC			gggTAATACGACTCACTATAGCAGCATGTCGCGGATCAGA
Po-klg-like		comp186132_c4_seq16		TGGCCAACAATGGAATCGGA			gggTAATACGACTCACTATAGCTTCGTATGACGTAGCCGGT
Po-unc8595		comp177852_c0_seq2		TGGTTATTGCCGTCCCAGTC			gggTAATACGACTCACTATAGggAGCCCAACTCGTCCTCTACA
Po-Tmtc-like		comp182958_c0_seq2		GCACCAAAATATCGGCGCTC			gggTAATACGACTCACTATAGggGCTGATTGGCGTGACTTCTT
Po-unc4516		comp155681_c0_seq1; comp169180_c0_seq3		ACCCCGAAAAACGCAAATGG			gggTAATACGACTCACTATAGggGGGAGAGATAAATCGGGCTGG
Po-Tox-like		comp169604_c0_seq2		GGGATACTCAAGCGGCCATC			gggTAATACGACTCACTATAGggGGCGAAATTGGCATTGTTGG
